# Supplementary material for: Voluntary Food Reformulation Initiatives Failed to Reduce the Salt Content of Artisanal Breads in Greece
Source: Nutrients. 2025 Oct 27;17(21):3374. doi: 10.3390/nu17213374 (PMC12610621; doi:10.3390/nu17213374)
Supplement: Supplementary file 1 [file nutrients-17-03374-s001.zip]

Archive with 1 entries (1 files):
- nutrients-3932983-supplementary.pdf
